# Supplementary material for: Endothelial MHC expression is required to initiate T cell–mediated rejection of 3D-printed skin grafts
Source: JCI Insight. 2026 Apr 22;11(8):e201946. doi: 10.1172/jci.insight.201946 (PMC13135413; doi:10.1172/jci.insight.201946)
Supplement: Supporting data values [file jciinsight-11-201946-s173.xlsx]

## Sheet: Fig 2B CD45
CD45
	HSC+skin	HSC+PBMC	HSC+PBMC+WT-EC skin	HSC+PBMC+KO-EC skin
	6.05		58.6
	2.97		36.6
	4.55		8.01
		43	5.3
		36.3
		28.3
	6.17		50.8
	3.91
	3.45		14.8	39.3
	0.87		8.49	29
	4.99		53.6
	1.48		84.2
	2.99
	0.87		39.2	13.8
	0.26		23.1	16.8

## Sheet: Fig 2B CD3
CD3
	HSC+skin	HSC+PBMC	HSC+PBMC+WT-EC skin	HSC+PBMC+KO-EC skin
	79	17306	8720	530
	14	10140	599	2944
		9330		2629
	3		1871	11292
	0		2692
			2944
			10101
			5232
			1327
	9		12883
	6		9567.5
	0		1639
	0
	11

## Sheet: Fig 2D CD4 abs
CD4 absolute numbers
	HSC+skin	HSC+PBMC	HSC+PBMC+WT-EC skin	HSC+PBMC+KO-EC skin
	423
		7624	18552
		8627	6426
		4988	15910
			1006
			6018
	580
	3672
			9287
	757
	3562
	1086
				10005
	703			14729
			8475
			24	6842

## Sheet: Fig 2D CD8 abs
CD8 absolute numbers
	HSC+skin	HSC+PBMC	HSC+PBMC+WT-EC skin	HSC+PBMC+KO-EC skin
	45
		2339
		1791
		276	21370
			13841
			3840
			1069
			30939
	7
	19
	248		18701
	1075
	161
				908
				1800
	0
			386
				994
			17725

## Sheet: Fig 2D CCR7 abs
CCR7 absolute numbers
	CD34+skin	CD34+PBMC	CD34+PBMC+WT-EC skin	CD34+PBMC+KO-EC skin
	479
	330
		1430	7718
		1440	13667
		2372	22490
	1360
				843
			22738
	438
			5935
	16
	9
				80
				63
	80

## Sheet: Fig 3C CD31 skin
CD31/5 40x fields
	HSC+skin	HSC+PBMC+WT-EC skin	HSC+PBMC+KO-EC skin
	43	62	45
	44	28	55
			48
		49
	24	28
	33

## Sheet: Fig 3E H&E skin
H&E skin
	HSC+skin	HSC+PBMC+WT-EC skin	HSC+PBMC+KO-EC skin
	0	1	0.5
	0	2.5	0.5
	0	2	0
	0	1	0
	0	1	0
	0	2
	0	2
	0	3
	0.5	2
		1
		3
		1

## Sheet: Fig 4B CD45RO skin
CD45RO skin/ 40x magnification field
	HSC+skin	HSC+PBMC+WT-EC skin	HSC+PBMC+KO-EC skin
	0		34
	0		67
			0
	0
	0
		401
		197
		107
		100
		239
		438
		120
		168

## Sheet: Fig 4B CD4 skin
CD4 cells/40x magnification field
	HSC+skin	HSC+WT-EC skin+PBMC	HSC+KO-EC skin+PBMC
	0.5	0	0
	0	15.2	25.4
	0	2.66	11.8
	0	17	0.8
		10.4	2.8
		3.2
		7
		8.4

## Sheet: Fig 4F CD8 skin
CD8 cells in skin/ 40x magnification field
	HSC+skin	HSC+WT-EC skin+PBMC	HSC+KO-EC skin+PBMC
	3	89.5
			23.6
	0
			11.5
	0		0
	4
			5
			20.8
		67.2
	5
		34
		310
		120
		57.8
		322.2
		43

[truncated: 5 more sheets: Fig 4I CD68 skin, Fig 4J CD33 abs, Fig 4L CD11c skin, Fig 5B CD45 abs spleen, Fig 5D CD8 spleen]
